# Supplementary material for: Diagnostic Accuracy of Mycobacterium tuberculosis Antigen-Based Skin Tests (TBSTs) for Tuberculosis Infection Compared with TST and IGRA: A Network Meta-Analysis
Source: Pathogens. 2024 Nov 29;13(12):1050. doi: 10.3390/pathogens13121050 (PMC11728611; doi:10.3390/pathogens13121050)
Supplement: Supplementary file 1 [file pathogens-13-01050-s001.zip]

Archive with 1 entries (1 files):
- pathogens-3294481-Supplementary materials.pdf
